# Supplementary material for: SMART Multi-Criteria Decision Analysis (MCDA)—One of the Keys to Future Pandemic Strategies
Source: J Clin Med. 2025 Mar 13;14(6):1943. doi: 10.3390/jcm14061943 (PMC11943005; doi:10.3390/jcm14061943)
Supplement: Supplementary file 1 [file jcm-14-01943-s001.zip]

Archive with 1 entries (1 files):
- jcm-3486023-supplementary.pdf
